# Supplementary material for: Host‐Specificity and Network Structure of Tick Microbiota in Co‐Distributed Species From the Iberian Peninsula
Source: Ecol Evol. 2025 Jul 4;15(7):e71714. doi: 10.1002/ece3.71714 (PMC12231218; doi:10.1002/ece3.71714)
Supplement: Supplementary file 3 — Table S1 Description of samples, collection sites and Alpha diversity estimations. Table S2 Properties of the networks shown in Figure 3a: (a) Frequency of clusters in the tick species H. lusitanicum network. (b) Frequency of clusters in the tick species R. sanguineus network. (c) Detected hub nodes in both groups (d–f). Table S3 Comparison of network properties considering all localities where H. lusitanicum and R. sanguineus were present (Figure 3a). Table S4 Results from analyses testing for differences between centrality measures of the species‐specific networks shown in Figure 3a. Table S5 The Jaccard index quantifies the similarity of the sets of most central nodes and the sets of hub taxa between the microbial networks of tick species H. lusitanicum and R. sanguineus . Jaccard’s index is 0 if the sets of top‐ranking taxa for each centrality measure are completely different and 1 for exactly equal sets. Table S6 The adjusted rand index (ARI) quantifies the similarity between the structures in the H. lusitanicum and R. sanguineus networks, with values close to 1 indicating high agreement or identical clustering and 0 to the expected value for two random clusterings. Table S7 Properties of the networks shown in Figure 3b: (a) Frequency table of clusters in the tick species H. lusitanicum network in locality 3. (b) Frequency table of clusters in the tick species R. sanguineus network in locality 3. (c) Detected hub nodes in both groups. (d–f) Centrality values of the bacteria genera with the highest centrality in decreasing order. Table S8 Comparison of network properties considering the tick species H. lusitanicum and R. sanguineus collected from locality 3 (Figure 3b) for group differences. Table S9 Results from analyses testing for differences between centrality measures of the species‐specific networks shown in Figure 3b. Table S10 The Jaccard index quantifies the similarity of the sets of most central nodes and the sets of hub taxa between the microbial netw [file ECE3-15-e71714-s002.zip]

Archive with 2 entries (2 files):
- ece371714-sup-0003-TableS1@Table S1.xlsx
- ece371714-sup-0004-TableS2-S16@SuppInfo 3.docx
