# Supplementary material for: Host‐Specificity and Network Structure of Tick Microbiota in Co‐Distributed Species From the Iberian Peninsula
Source: Ecol Evol. 2025 Jul 4;15(7):e71714. doi: 10.1002/ece3.71714 (PMC12231218; doi:10.1002/ece3.71714)
Supplement: Supplementary file 3 — Table S1 Description of samples, collection sites and Alpha diversity estimations. Table S2 Properties of the networks shown in Figure 3a: (a) Frequency of clusters in the tick species H. lusitanicum network. (b) Frequency of clusters in the tick species R. sanguineus network. (c) Detected hub nodes in both groups (d–f). Table S3 Comparison of network properties considering all localities where H. lusitanicum and R. sanguineus were present (Figure 3a). Table S4 Results from analyses testing for differences between centrality measures of the species‐specific networks shown in Figure 3a. Table S5 The Jaccard index quantifies the similarity of the sets of most central nodes and the sets of hub taxa between the microbial networks of tick species H. lusitanicum and R. sanguineus . Jaccard’s index is 0 if the sets of top‐ranking taxa for each centrality measure are completely different and 1 for exactly equal sets. Table S6 The adjusted rand index (ARI) quantifies the similarity between the structures in the H. lusitanicum and R. sanguineus networks, with values close to 1 indicating high agreement or identical clustering and 0 to the expected value for two random clusterings. Table S7 Properties of the networks shown in Figure 3b: (a) Frequency table of clusters in the tick species H. lusitanicum network in locality 3. (b) Frequency table of clusters in the tick species R. sanguineus network in locality 3. (c) Detected hub nodes in both groups. (d–f) Centrality values of the bacteria genera with the highest centrality in decreasing order. Table S8 Comparison of network properties considering the tick species H. lusitanicum and R. sanguineus collected from locality 3 (Figure 3b) for group differences. Table S9 Results from analyses testing for differences between centrality measures of the species‐specific networks shown in Figure 3b. Table S10 The Jaccard index quantifies the similarity of the sets of most central nodes and the sets of hub taxa between the microbial netw [file ECE3-15-e71714-s002.zip › ece371714-sup-0003-TableS1@Table S1.xlsx]

## Sheet: Hoja1
Table S1: Description of samples, collection sites and Alpha diversity estimations.
Locality	Province	Longitude	Latitude	Sample ID	Reads Passing Filter	Tick genera	Tick species	Shannon	Simpson	InvSimpson	ses.PD	ses.MPD
Locality 1	Ciudad Real	-4.15171	38.9316	T1L20	222027	Hyalomma	lusitanicum	5.07	0.97	37.37	-0.05	1.07
Locality 1	Ciudad Real	-4.15171	38.9316	T1L21	358952	Hyalomma	lusitanicum	5.11	0.97	29.66	-1.82	1.23
Locality 1	Ciudad Real	-4.15171	38.9316	T1L22	345522	Hyalomma	lusitanicum	5.76	0.99	95.77	-2.14	0.93
Locality 2	Cuenca	-2.01941	40.2918	T1L64	583985	Rhipicephalus	bursa	5.46	0.98	66.3	-1.59	0.69
Locality 2	Cuenca	-2.01941	40.2918	T1L65	466629	Rhipicephalus	bursa	5.09	0.98	42.49	-2.01	-0.1
Locality 3	Ciudad Real	-4.29869	38.491	T1L55	280182	Rhipicephalus	sanguineus	5.17	0.97	38.72	-0.97	1.17
Locality 3	Ciudad Real	-4.29869	38.491	T1L56	412290	Rhipicephalus	sanguineus	3.99	0.8	5.02	-1.83	0.1
Locality 3	Ciudad Real	-4.29869	38.491	T1L57	398433	Rhipicephalus	sanguineus	4.75	0.93	14.95	-2.22	0.39
Locality 3	Ciudad Real	-4.29869	38.491	T1L58	330152	Hyalomma	lusitanicum	6.02	0.99	148.82	-0.82	-0.38
Locality 3	Ciudad Real	-4.29869	38.491	T1L59	327252	Hyalomma	lusitanicum	5.94	0.99	149.03	-0.64	-1.86
Locality 3	Ciudad Real	-4.29869	38.491	T1L60	418962	Hyalomma	lusitanicum	5.18	0.98	40.13	-1.43	1
Locality 3	Ciudad Real	-4.29869	38.491	T1L61	533269	Hyalomma	lusitanicum	3.82	0.85	6.69	-1.62	1.45
Locality 3	Ciudad Real	-4.29869	38.491	T1L62	429749	Hyalomma	lusitanicum	4.89	0.95	20.8	-1.65	1.33
Locality 3	Ciudad Real	-4.29869	38.491	T1L63	345245	Hyalomma	lusitanicum	5.58	0.99	91.68	-2.08	0.84
Locality 4	Ciudad Real	-3.93213	39.0919	T1L27	390460	Rhipicephalus	sanguineus	4.65	0.92	12.03	-2.91	1.29
Locality 4	Ciudad Real	-3.93213	39.0919	T1L28	360466	Rhipicephalus	sanguineus	5.75	0.99	86.85	-1.47	-3.05
Locality 4	Ciudad Real	-3.93213	39.0919	T1L29	391377	Rhipicephalus	sanguineus	5.55	0.98	63.15	-0.82	1.12
Locality 4	Ciudad Real	-3.93213	39.0919	T1L30	335801	Rhipicephalus	sanguineus	4.96	0.93	15.33	-0.63	1.5
Locality 4	Ciudad Real	-3.93213	39.0919	T1L39	299880	Rhipicephalus	sanguineus	5.81	0.99	119.7	-2.26	0.89
Locality 4	Ciudad Real	-3.93213	39.0919	T1L40	423311	Rhipicephalus	sanguineus	5.78	0.99	80.66	-2.44	-0.89
Locality 4	Ciudad Real	-3.93213	39.0919	T1L41	394724	Rhipicephalus	sanguineus	6.01	0.99	139.14	-0.49	-0.95
Locality 4	Ciudad Real	-3.93213	39.0919	T1L42	493383	Rhipicephalus	sanguineus	5.59	0.98	51.56	-0.67	0.8
Locality 4	Ciudad Real	-3.93213	39.0919	T1L43	291204	Rhipicephalus	sanguineus	5.83	0.99	114.64	-1.47	0.36
Locality 4	Ciudad Real	-3.93213	39.0919	T1L44	469678	Hyalomma	lusitanicum	4.58	0.96	23.22	-4.98	2.25
Locality 4	Ciudad Real	-3.93213	39.0919	T1L45	314930	Rhipicephalus	sanguineus	4.55	0.96	22.92	-5.08	3.34
Locality 4	Ciudad Real	-3.93213	39.0919	T1L46	363024	Hyalomma	lusitanicum	4.6	0.96	26.15	-5.37	1.76
Locality 4	Ciudad Real	-3.93213	39.0919	T1L47	302459	Hyalomma	lusitanicum	4.79	0.97	35.51	-3.14	2.51
Locality 4	Ciudad Real	-3.93213	39.0919	T1L48	405702	Hyalomma	lusitanicum	4.56	0.95	20.3	-4.98	3.09
Locality 4	Ciudad Real	-3.93213	39.0919	T1L49	441069	Hyalomma	lusitanicum	4.95	0.98	47.13	-4.63	2.24
Locality 4	Ciudad Real	-3.93213	39.0919	T1L50	372127	Hyalomma	lusitanicum	5.06	0.98	52.96	-4.2	2.84
Locality 4	Ciudad Real	-3.93213	39.0919	T1L51	329064	Hyalomma	lusitanicum	5.17	0.98	57.18	-2.52	3.41
Locality 4	Ciudad Real	-3.93213	39.0919	T1L52	333115	Hyalomma	lusitanicum	5.77	0.99	109.2	-2.08	-1.18
Locality 4	Ciudad Real	-3.93213	39.0919	T1L53	273424	Hyalomma	lusitanicum	4.14	0.87	7.7	-0.9	-0.16
Locality 4	Ciudad Real	-3.93213	39.0919	T1L54	339212	Hyalomma	lusitanicum	5.51	0.99	78.23	-3.09	-0.7
Locality 5	Toledo	-4.07194	39.4064	T1L23	296576	Hyalomma	lusitanicum	5.03	0.96	23.57	-0.41	3.16
Locality 5	Toledo	-4.07194	39.4064	T1L24	382338	Hyalomma	lusitanicum	4.89	0.93	14.76	-1.68	0.08
Locality 5	Toledo	-4.07194	39.4064	T1L26	415679	Hyalomma	lusitanicum	3.68	0.79	4.79	-2.45	0.49
Locality 5	Toledo	-4.07194	39.4064	T1L31	469102	Hyalomma	lusitanicum	4.41	0.88	8.2	-0.46	0.37
Locality 5	Toledo	-4.07194	39.4064	T1L32	351192	Hyalomma	lusitanicum	6.01	0.99	149.36	-0.06	-1.69
Locality 5	Toledo	-4.07194	39.4064	T1L33	317148	Hyalomma	lusitanicum	5.5	0.98	45.12	-0.61	0.79
Locality 5	Toledo	-4.07194	39.4064	T1L25	316423	Rhipicephalus	bursa	4.06	0.83	5.99	0.05	1.67
Locality 5	Toledo	-4.07194	39.4064	T1L34	311520	Rhipicephalus	bursa	5.59	0.98	55.28	-1.89	-0.32
Locality 5	Toledo	-4.07194	39.4064	T1L35	301202	Hyalomma	lusitanicum	5.71	0.99	79.62	-1.24	0
Locality 5	Toledo	-4.07194	39.4064	T1L36	355413	Hyalomma	lusitanicum	5.93	0.99	125.71	-2.02	0.12
Locality 5	Toledo	-4.07194	39.4064	T1L37	385578	Hyalomma	lusitanicum	5.75	0.99	76.59	-0.67	-0.42
Locality 5	Toledo	-4.07194	39.4064	T1L38	383191	Hyalomma	lusitanicum	5.96	0.99	134.41	-1.11	-0.36
